# Supplementary material for: BRS1 mediates plant redox regulation and cold responses
Source: BMC Plant Biol. 2021 Jun 11;21:268. doi: 10.1186/s12870-021-03045-y (PMC8193866; doi:10.1186/s12870-021-03045-y)
Supplement: Supplementary file 1 — Additional file 1: Table S1. Identification of DEGs in BRS1 mutants. Table S2. Proteins identified by BRS1-GFP pull-down. [file 12870_2021_3045_MOESM1_ESM.zip › Table S2.xlsx]

## Sheet: Sheet1
Table S2 Proteins identified by BRS1-GFP pull-down
No.	Chromosome Locus	Macthed Protein	Peptide Matches	Mascot Score
1	AT3G12580	Heat shock protein 70, HSP70	22	395
2	AT1G16030	Heat shock protein 70B, HSP70B	15	310
3	AT2G06850	Endoxyloglucan transferase A1, EXGT-A1	10	159
4	AT4G30610	Serine carboxypeptidase 24, SCPL24/BRS1	12	102
5	AT3G23730	Xyloglucan endotransglucosylase 16, XTH16	2	69
6	AT1G16300	Glyceraldehyde-3-phosphate dehydrogenase of plastid 2, GAPCP-2	1	68
7	AT2G18450	Succinate dehydrogenase 1-2, SDH1-2	1	63
8	AT1G07920	GTP binding Elongation factor Tu family protein	4	51
9	AT1G49780	Plant U-BOX 26, PUB26	3	44
10	AT1G20620	Catalase 3, CAT3	6	39
11	AT3G20250	Pumilio 5, PUM5	5	38
12	AT4G11010	Nucleoside diphosphate kinase 3, NDPK3	1	38
13	AT1G29910	Chlorophyll a/b-binding protein 3, CAB3	2	36
14	AT3G56070	Rotamase cyclophilin 2, ROC3	1	35
15	AT3G14590	Ca2+-dependent lipid-binding protein, NTMC2T6.2	1	29
16	AT1G08880	Histone 2A 5, HTA 5	2	27
17	AT2G38810	Histone H2A 8, HTA 8	2	27
18	AT1G11650	RNA-binding protein, RBP45B	1	26
19	AT5G08670	Mitochondrial ATP synthase beta-subunit	1	25
20	AT3G13460	Evolutionarily conserved C-terminal region 2, ECT2	2	22
21	AT2G16970	Maternal effect embryo arrest 15, MEE15	2	18
22	AT1G07790	Histone 2B protein, HTB1	2	16
23	AT5G58000	Reticulon 21, RTN21	3	15
24	AT2G27950	Ring/U-Box superfamily protein	11	14
